# Supplementary material for: Light Alcohol Consumption Promotes Early Neurogenesis Following Ischemic Stroke in Adult C57BL/6J Mice
Source: Biomedicines. 2023 Apr 2;11(4):1074. doi: 10.3390/biomedicines11041074 (PMC10136277; doi:10.3390/biomedicines11041074)
Supplement: Supplementary file 1 [file biomedicines-11-01074-s001.zip]

Archive with 1 entries (1 files):
- biomedicines-2280282-supplementary.pdf
